# Supplementary material for: Biokinetics and Internal Dosimetry of Tritiated Steel Particles
Source: Toxics. 2022 Oct 12;10(10):602. doi: 10.3390/toxics10100602 (PMC9607624; doi:10.3390/toxics10100602)
Supplement: Supplementary file 1 [file toxics-10-00602-s001.zip]

Archive with 2 entries (2 files):
- Supplementary Data.xlsx
- Supplementary Information Tables and Figures V2.pdf
