# Supplementary material for: Biokinetics and Internal Dosimetry of Tritiated Steel Particles
Source: Toxics. 2022 Oct 12;10(10):602. doi: 10.3390/toxics10100602 (PMC9607624; doi:10.3390/toxics10100602)
Supplement: Supplementary file 1 [file toxics-10-00602-s001.zip › Supplementary Data.xlsx]

## Sheet: SI
	Biokinetics and Internal Dosimetry of Tritiated Steel Particles
	Rachel Smith, Michele Ellender, Chang Guo, Derek Hammond, Adam Laycock, Martin Leonard, Matthew Wright,
	Michael Davidson, Véronique Malard, Mickaël Payet, Christian Grisolia and Eric Blanchardon
	Supplementary Information - Data File
	Experimental measurements of sample masses and activities determined using tissue digestion approach

## Sheet: Lung - L1
	Lung - L1
	post-exposure time	post-exposure time (d)	animal	sample mass (g)	activity (Bq)	uncertainty (Bq)	specific activity (Bq/g)	uncertainty (Bq/g)
	1 h	0.0416667	1	0.1294	5354.11	527.277	41376.4	4074.78
	1 h	0.0416667	2	0.1475	10091.5	989.763	68416.7	6710.26
	1 h	0.0416667	3	0.1481	13378	1315.25	90331	8880.83
	1 h	0.0416667	4	0.1482	6542.13	644.188	44143.9	4346.75
	1 d	1	1	0.1003	15020.2	1475.4	149753	14709.9
	1 d	1	2	0.1261	1966.67	194.518	15596.1	1542.57
	1 d	1	3	0.1472	1156.33	114.651	7855.51	778.882
	1 d	1	4	0.1162	12.7668	1.43021	109.869	12.3082
	3 d	3	1	0.1097	5273.43	519.148	48071.4	4732.43
	3 d	3	2	0.1189	8.89558	1.07987	74.8157	9.08215
	3 d	3	3	0.1345	13.5681	1.62575	100.878	12.0873
	3 d	3	4	0.1575	225.086	23.0506	1429.12	146.353
	7 d	7	1	0.1965	12.6174	1.59695	64.2106	8.12695
	7 d	7	2	0.1855	17.4765	2.00981	94.2131	10.8345
	7 d	7	3	0.1846	11597	1140.94	62822.4	6180.58
	7 d	7	4	0.1703	1072.22	106.471	6296.07	625.199
	14 d	14	1	0.1782	740.132	73.9205	4153.38	414.818
	14 d	14	2	0.1392	1.45107	0.234484	10.4243	1.68451
	14 d	14	3	0.1616	25.192	2.71578	155.891	16.8056
	14 d	14	4	0.1495	4.39675	0.565234	29.4097	3.78083
	28 d	28	1	0.1529	872.071	86.2496	5703.54	564.091
	28 d	28	2	0.1669	3264.38	321.308	19558.9	1925.15
	28 d	28	3	0.1436	15799.2	1551.21	110022	10802.3
	28 d	28	4	0.1496	0.0201367	0.0184708	0.134604	0.123468
	2m	56	1	0.1957	1054.35	104.455	5387.57	533.75
	2m	56	2	0.1716	0.420561	0.116379	2.45082	0.678201
	2m	56	3	0.2105	782.335	77.9561	3716.56	370.338
	2m	56	4	0.1849	2091.43	206.481	11311.1	1116.72
	3m	85	1	0.236	0.15	0
	3m	85	2	0.1967	0.15	0
	3m	85	3	0.2229	0.15	0
	3m	85	4	0.2063	0.15	0
					all < 0.15 (LOD)

## Sheet: Lung - L2
	Lung - L2
	post-exposure time	post-exposure time (d)	animal	sample mass (g)	activity (Bq)	uncertainty (Bq)	specific activity (Bq/g)	uncertainty (Bq/g)
	1 h	0.0416667	1	0.1636	15.9314	1.84976	97.3801	11.3066
	1 h	0.0416667	2	0.1439	134.061	13.6944	931.623	95.1658
	1 h	0.0416667	3	0.157	5356.29	527.783	34116.5	3361.68
	1 h	0.0416667	4	0.1762	1465.55	145.271	8317.52	824.466
	1 d	1	1	0.0913	71.1971	7.28893	779.815	79.8349
	1 d	1	2	0.1508	869.254	86.5778	5764.28	574.123
	1 d	1	3	0.1489	1653.71	163.52	11106.2	1098.19
	1 d	1	4	0.1482	22.1243	2.49793	149.287	16.8552
	3 d	3	1	0.1413	16.8466	1.92972	119.225	13.6569
	3 d	3	2	0.1367	12.7209	1.44715	93.0573	10.5863
	3 d	3	3	0.1491	15.6063	1.76396	104.67	11.8307
	3 d	3	4	0.1566	148.311	15.0299	947.069	95.9765
	7 d	7	1	0.1798	1332.66	131.802	7411.91	733.05
	7 d	7	2	0.2226	3.63284	0.770968	16.32	3.46347
	7 d	7	3	0.1757	5637.6	554.848	32086.5	3157.93
	7 d	7	4	0.1699	77.6952	8.08523	457.3	47.5882
	14 d	14	1	0.2111	75.9357	8.20733	359.714	38.8789
	14 d	14	2	0.1692	0.15	0
	14 d	14	3	0.1585	5.02314	0.684734	31.6917	4.32009
	14 d	14	4	0.1617	3.00713	0.460761	18.597	2.84948
	28 d	28	1	0.1944	335.064	33.7095	1723.58	173.403
	28 d	28	2	0.1425	1268.28	125.221	8900.2	878.744
	28 d	28	3	0.166	4.17799	0.55625	25.1686	3.3509
	28 d	28	4	0.1687	0.15	0
	2m	56	1	0.1707	47.9836	5.04838	281.099	29.5746
	2m	56	2	0.1856	0.15	0
	2m	56	3	0.211	529.916	53.0779	2511.45	251.554
	2m	56	4	0.1861	91.8011	9.44308	493.289	50.742
	3m	85	1	0.2368	0.15	0
	3m	85	2	0.2268	0.15	0
	3m	85	3	0.2217	0.15	0
	3m	85	4	0.2263	0.15	0
					all < 0.15 (LOD)

## Sheet: Liver
	Liver
	post-exposure time	post-exposure time (d)	animal	sample mass (g)	activity (Bq)	uncertainty (Bq)	specific activity (Bq/g)	uncertainty (Bq/g)
	1 h	0.0416667	1	0.4009	53.6366	5.70565	133.791	14.2321
	1 h	0.0416667	2	0.533	58.0612	6.30593	108.933	11.831
	1 h	0.0416667	3	0.4025	49.004	5.25614	121.749	13.0587
	1 h	0.0416667	4	0.3211	46.9509	4.97199	146.219	15.4842
	1 d	1	1	0.3866	54.2802	5.71138	140.404	14.7734
	1 d	1	2	0.2053	25.9434	2.75524	126.368	13.4206
	1 d	1	3	0.3387	47.4753	4.9684	140.169	14.669
	1 d	1	4	0.2761	46.6249	4.86744	168.87	17.6293
	3 d	3	1	0.2395	39.1531	4.14902	163.479	17.3237
	3 d	3	2	0.1753	17.2095	1.88709	98.1717	10.7649
	3 d	3	3	0.1467	26.2469	2.74779	178.915	18.7307
	3 d	3	4	0.236	40.5529	4.26845	171.834	18.0866
	7 d	7	1	0.6132	42.7801	4.85746	69.7653	7.92149
	7 d	7	2	0.4207	20.9242	2.47916	49.7367	5.89294
	7 d	7	3	0.3963	30.3242	3.40771	76.5182	8.59881
	7 d	7	4	0.3336	24.7296	2.78103	74.1295	8.33642
	14 d	14	1	0.2289	3.5897	0.49799	15.6824	2.17558
	14 d	14	2	0.2186	0.806941	0.180768	3.6914	0.826936
	14 d	14	3	0.2074	7.61221	0.904753	36.7031	4.36236
	14 d	14	4	0.159	4.44156	0.544999	27.9343	3.42767
	28 d	28	1	0.3942	4.16426	0.691013	10.5638	1.75295
	28 d	28	2	0.4011	0.688253	0.20665	1.71591	0.515209
	28 d	28	3	0.2933	9.59973	1.21058	32.7301	4.12745
	28 d	28	4	0.3893	< 0.16	0
	2m	56	1	0.0942	0.305607	0.0672598	3.24424	0.714011
	2m	56	2	0.1292	< 0.16	0
	2m	56	3	0.1524	1.5622	0.235376	10.2506	1.54446
	2m	56	4	0.1488	0.737421	0.136001	4.95579	0.913985
	3m	85	1	0.1599	< 0.16	0
	3m	85	2	0.1958	< 0.16	0
	3m	85	3	0.1111	< 0.16	0
	3m	85	4	0.196	< 0.16	0
					all < 0.16 (LOD)

## Sheet: Kidney
	Kidney
	post-exposure time	post-exposure time (d)	animal	sample mass (g)	activity (Bq)	uncertainty (Bq)	specific activity (Bq/g)	uncertainty (Bq/g)
	1 h	0.0416667	1	0.3018	64.9617	6.76302	215.247	22.409
	1 h	0.0416667	2	0.2873	58.7037	6.09015	204.329	21.1979
	1 h	0.0416667	3	0.263	53.3287	5.52969	202.771	21.0254
	1 h	0.0416667	4	0.4062	94.8098	9.76926	233.407	24.0504
	1 d	1	1	0.2338	72.726	7.42906	311.061	31.7753
	1 d	1	2	0.3169	74.0377	7.62539	233.631	24.0624
	1 d	1	3	0.2617	77.9071	7.93627	297.696	30.3258
	1 d	1	4	0.2722	93.4194	9.50703	343.201	34.9266
	3 d	3	1	0.5009	233.281	23.5687	465.723	47.0527
	3 d	3	2	0.3103	37.1135	3.92469	119.605	12.648
	3 d	3	3	0.286	135.239	13.6764	472.864	47.8195
	3 d	3	4	0.2792	121.212	12.2344	434.141	43.8196
	7 d	7	1	0.3504	115.814	11.7591	330.52	33.5591
	7 d	7	2	0.3897	89.0289	9.14253	228.455	23.4604
	7 d	7	3	0.3098	109.531	11.1663	353.553	36.0436
	7 d	7	4	0.3356	117.346	11.9049	349.661	35.4734
	14 d	14	1	0.2572	46.0738	4.78112	179.136	18.5891
	14 d	14	2	0.1874	2.99932	0.400972	16.0049	2.13966
	14 d	14	3	0.3509	82.0992	8.40805	233.967	23.9614
	14 d	14	4	0.3699	92.3412	9.44965	249.638	25.5465
	28 d	28	1	0.2813	68.9733	7.08688	245.195	25.1933
	28 d	28	2	0.277	38.4308	4.01463	138.739	14.4932
	28 d	28	3	0.2627	129.257	13.058	492.031	49.707
	28 d	28	4	0.1867	0.284256	0.0754899	1.52253	0.404338
	2m	56	1	0.0816	6.47138	0.724622	79.3061	8.88017
	2m	56	2	0.1147	<0.14	0
	2m	56	3	0.1289	30.8678	3.20384	239.471	24.8552
	2m	56	4	0.1178	16.7078	1.77348	141.832	15.055
	3m	85	1	0.223	<0.14	0
	3m	85	2	0.1855	<0.14	0
	3m	85	3	0.2129	<0.14	0
	3m	85	4	0.3127	<0.14	0
					all < 0.14 (LOD)

## Sheet: Muscle
	Muscle
	post-exposure time	post-exposure time (d)	animal	sample mass (g)	activity (Bq)	uncertainty (Bq)	specific activity (Bq/g)	uncertainty (Bq/g)
	1 h	0.0416667	1	0.355	31.1268	3.22313	87.6812	9.07923
	1 h	0.0416667	2	0.157	11.1982	1.20524	71.3259	7.67668
	1 h	0.0416667	3	0.399	31.8989	3.35238	79.9472	8.40195
	1 h	0.0416667	4	0.265	19.5451	2.11629	73.7552	7.98601
	1 d	1	1	0.189	17.662	1.85278	93.4496	9.80309
	1 d	1	2	0.129	10.7773	1.15053	83.5453	8.91883
	1 d	1	3	0.164	17.2204	1.80762	105.002	11.0221
	1 d	1	4	0.141	14.0979	1.48915	99.985	10.5613
	3 d	3	1	0.165	24.0979	2.49466	146.048	15.1191
	3 d	3	2	0.154	16.4075	1.72231	106.542	11.1838
	3 d	3	3	0.199	29.1114	3.00815	146.289	15.1164
	3 d	3	4	0.187	27.7082	2.85959	148.172	15.2919
	7 d	7	1	0.136	10.3519	1.10984	76.1166	8.16057
	7 d	7	2	0.266	13.99	1.51285	52.5938	5.6874
	7 d	7	3	0.187	13.6871	1.45156	73.193	7.76236
	7 d	7	4	0.265	18.5712	1.954	70.08	7.37359
	14 d	14	1	0.126	1.99661	0.25076	15.8461	1.99016
	14 d	14	2	0.165	2.23056	0.278239	13.5185	1.6863
	14 d	14	3	0.105	2.87955	0.341195	27.4243	3.24948
	14 d	14	4	0.142	3.56321	0.415516	25.093	2.92617
	28 d	28	1	0.249	3.596	0.440079	14.4418	1.76739
	28 d	28	2	0.335	3.21777	0.411104	9.6053	1.22717
	28 d	28	3	0.279	7.64854	0.846382	27.4141	3.03363
	28 d	28	4	0.295	1.40393	0.201143	4.75908	0.68184
	2m	56	1	0.1175	4.65746	0.527381	39.6379	4.48835
	2m	56	2	0.1254	3.23007	0.37989	25.7581	3.02943
	2m	56	3	0.1627	2.32219	0.292989	14.2728	1.80079
	2m	56	4	0.1781	1.26839	0.179666	7.12181	1.00879
	3m	85	1	0.1034	< 0.15	0
	3m	85	2	0.1004	< 0.15	0
	3m	85	3	0.1725	< 0.15	0
	3m	85	4	0.2393	< 0.15	0
					all < 0.15 (LOD)

## Sheet: Urine
	Urine
		Animal Group	Animal 1		Animal 2		Animal 3		Animal 4
	Day	(Sacrifice)	Activity (Bq/ml)	Uncertainty (Bq/ml)	Activity (Bq/ml)	Uncertainty (Bq/ml)	Activity (Bq/ml)	Uncertainty (Bq/ml)	Activity (Bq/ml)	Uncertainty (Bq/ml)
	1	14d	91.6758	9.16401	210.183	20.8813	178.104	17.7249	91.2538	9.14236
	2	14d	117.491	11.7541	191.483	19.0494	208.102	20.6877	111.499	11.1475
	7	28d	47.848	4.8501	166.9	16.6423	101.686	10.1771	68.7656	6.91818
	8	28d	45.5228	4.62505	153.928	15.3541	67.8758	6.82417	74.8819	7.5322
	9	28d	41.4742	4.22497	150.643	15.0562	68.739	6.91643	64.3968	6.50807
	20	3m	1.40066	0.189497	0.588134	0.100545	0.887637	0.131224	2.47835	0.313857
	21	3m	1.8955	0.252326	0.675952	0.112305	0.647349	0.106309	2.93204	0.359731
	22	3m	1.62569	0.215838	0.617472	0.102174	0.77502	0.119466	2.28566	0.293025
	48	2m	2.29719	0.292746	15.284	1.60619	0.705351	0.116979	8.31379	0.907623
	49	2m	3.08836	0.374909	19.7329	2.05821	0.641084	0.110757	11.2539	1.20822
	50	2m	3.60979	0.435345	19.5379	2.03576	0.633111	0.111407	11.0009	1.18687
	69	3m	<0.15		<0.15		<0.15		<0.15		<LOD
	70	3m	<0.15		<0.15		<0.15		<0.15		<LOD
	71	3m	<0.15		<0.15		<0.15		<0.15		<LOD

## Sheet: Faeces
	Faeces
	Specific activity
			Animal 1				Animal 2				Animal 3				Animal 4
	Day	Animal Group	sample mass (g)	Activity (Bq)	Uncertainty (Bq)	Specific activity (Bq/g)	sample mass (g)	Activity (Bq)	Uncertainty (Bq)	Specific activity (Bq/g)	sample mass (g)	Activity (Bq)	Uncertainty (Bq)	Specific activity (Bq/g)	sample mass (g)	Activity (Bq)	Uncertainty (Bq)	Specific activity (Bq/g)
	0	14d	0.019	858.935	85.0086	45207.1	0.023	533.238	52.9795	23184.3	0.02	463.343	46.0379	23167.1	0.024	753.659	74.6695	31402.5
	1	14d	0.019	248.1	24.658	13057.9	0.02	147.711	14.7789	7385.56	0.022	248.909	24.7837	11314.1	0.023	40.4762	4.14436	1759.83
	2	14d	0.022	0.938635	0.162505	42.6652	0.022	27.4882	2.87538	1249.47	0.021	47.2183	4.8267	2248.49	0.02	4.66084	0.545544	233.042
	7	28d	0.02	1.69103	0.251519	84.5515	0.022	8.91848	1.01238	405.386	0.021	3.10375	0.392059	147.798	0.023	8.85295	1.00935	384.911
	8	28d	0.024	0.13	0	5.41667	0.02	4.56994	0.542564	228.497	0.02	2.79113	0.363896	139.556	0.021	6.49366	0.756203	309.222
	9	28d	0.023	0.13	0	5.65217	0.019	2.58355	0.325161	135.976	0.019	1.59535	0.224746	83.9659	0.021	4.30687	0.515623	205.089
	20	3m	0.022	<0.15		6.81818	0.022	<0.15		6.81818	0.023	<0.15		6.52174	0.02	<0.15		7.5
	21	3m	0.024	<0.15		6.25	0.02	<0.15		7.5	0.022	<0.15		6.81818	0.023	<0.15		6.52174
	22	3m	0.02	<0.15		7.5	0.02	<0.15		7.5	0.019	<0.15		7.89474	0.024	<0.15		6.25
	48	2m	0.02	0.926341	0.156944	46.317	0.022	5.66251	0.663632	257.387	0.02	0.13	0	6.5	0.022	5.7545	0.692606	261.568
	49	2m	0.02	0.605782	0.104242	30.2891	0.019	2.82176	0.350503	148.514	0.025	0.13	0	5.2	0.023	4.98139	0.608125	216.582
	50	2m	0.023	10.2311	1.13581	444.831	0.02	0.13	0	6.5	0.023	2.2136	0.296244	96.2434	0.019	0.474457	0.0974301	24.9714
	69	3m	0.019	<0.15		7.89474	0.019	<0.15		7.89474	0.025	<0.15		6	0.023	<0.15		6.52174
	70	3m	0.025	<0.15		6	0.026	<0.15		5.76923	0.02	<0.15		7.5	0.025	<0.15		6
	71	3m	0.02	<0.15		7.5	0.02	<0.15		7.5	0.021	<0.15		7.14286	0.02	<0.15		7.5
	Total activity
			Animal 1			Animal 2			Animal 3			Animal 4
	Day	Animal Group	total mass (g/d)	Specific activity (Bq/g)	total activity (Bq/d)	total mass (g/d)	Specific activity (Bq/g)	total activity (Bq/d)	total mass (g/d)	Specific activity (Bq/g)	total activity (Bq/d)	total mass (g/d)	Specific activity (Bq/g)	total activity (Bq/d)
	0	14d	2.4542	45207.1	110947	4.46295	23184.3	103470	1.8305	23167.1	42407.5	2.2979	31402.5	72159.7
	1	14d	1.9884	13057.9	25964.4	4.5955	7385.56	33940.3	1.345	11314.1	15217.4	1.5234	1759.83	2680.93
	2	14d	2.92	42.6652	124.582	4.3304	1249.47	5410.69	2.316	2248.49	5207.5	3.0724	233.042	715.998
	7	28d	1.6685	84.5515	141.074	1.507	405.386	610.916	2.497	147.798	369.051	2.017	384.911	776.365
	8	28d	2.9508	5.41667	15.9835	3.338	228.497	762.723	3.2496	139.556	453.502	4.6024	309.222	1423.16
	9	28d	2.7994	5.65217	15.8227	3.1955	135.976	434.512	4.4369	83.9659	372.548	2.142	205.089	439.301
	20	3m	3.6284	6.81818	24.7391	5.684	6.81818	38.7545	4.2571	6.52174	27.7637	1.913	7.5	14.3475
	21	3m	2.0842	6.25	13.0263	4.785	7.5	35.8875	2.9896	6.81818	20.3836	4.5245	6.52174	29.5076
	22	3m	6.3124	7.5	47.343	5.866	7.5	43.995	4.242	7.89474	33.4895	4.6194	6.25	28.8713
	48	2m	6.5751	46.317	304.539	6.5551	257.387	1687.2	1.4745	6.5	9.58425	2.2815	261.568	596.768
	49	2m	2.5515	30.2891	77.2826	2.8866	148.514	428.699	4.11	5.2	21.372	2.147	216.582	465.002
	50	2m	2.2538	444.831	1002.56	6.3261	6.5	41.1197	6.1134	96.2434	588.375	2.0162	24.9714	50.3474
	69	3m	5.2242	7.89474	41.2437	1.9145	7.89474	15.1145	3.9882	6	23.9292	5.879	6.52174	38.3413
	70	3m	5.3078	6	31.8468	6.9378	5.76923	40.0258	4.1118	7.5	30.8385	6.849	6	41.094
	71	3m	4.1685	7.5	31.2638	1.7434	7.5	13.0755	4.8858	7.14286	34.8986	6.642	7.5	49.815
